# Supplementary material for: catena-Poly[[[dibromidomanganese(II)]-μ-2,2′-bipyrimidine-κ4 N 1,N 1′:N 3,N 3′]dihydrate]
Source: Acta Crystallogr Sect E Struct Rep Online. 2011 Nov 30;67(Pt 12):m1848. doi: 10.1107/S1600536811049919 (PMC3238743; doi:10.1107/S1600536811049919)
Supplement: Supplementary file 2 [file e-67-m1848-Isup2.hkl]

# 
# h,k,l, Fc-squared, Fo-squared, sigma(Fo-squared) and status flag 
# 
data_I
_shelx_title ' [MnBr2(bpym)]n 2nH2O' 
_shelx_refln_list_code          4 
_shelx_F_calc_maximum      302.43 
_exptl_crystal_F_000       788.00 
_reflns_d_resolution_high  0.7486 
 
loop_ 
 _symmetry_equiv_pos_as_xyz 
 'x, y, z' 
 '-x, y, -z+1/2' 
 'x+1/2, y+1/2, z' 
 '-x+1/2, y+1/2, -z+1/2' 
 '-x, -y, -z' 
 'x, -y, z-1/2' 
 '-x+1/2, -y+1/2, -z' 
 'x+1/2, -y+1/2, z-1/2' 
 
_cell_length_a    17.9502 
_cell_length_b     8.2633 
_cell_length_c    10.1875 
_cell_angle_alpha  90.000 
_cell_angle_beta  123.888 
_cell_angle_gamma  90.000 
 
_shelx_F_squared_multiplier     1.000 
 
loop_ 
 _refln_index_h 
 _refln_index_k 
 _refln_index_l 
 _refln_F_squared_calc 
 _refln_F_squared_meas 
 _refln_F_squared_sigma 
 _refln_observed_status 
   2   0   0    25599.97    24944.82   1261.19 o 
   4   0   0    46255.50    47735.88   1413.06 o 
   6   0   0      662.24      501.65     56.40 o 
   8   0   0    16052.42    16092.41    464.02 o 
  10   0   0     8284.85     8462.71    323.62 o 
  12   0   0      507.95      472.56     79.03 o 
  14   0   0      151.90      152.54     61.75 o 
  16   0   0     4054.54     4369.60    239.87 o 
  18   0   0     1777.88     1586.72    221.94 o 
   1   1   0      131.50      141.33     13.29 o 
   3   1   0    13414.41    14566.89    316.55 o 
   5   1   0    26876.01    28282.02    539.55 o 
   7   1   0     9150.78     9851.38    210.19 o 
   9   1   0    17955.85    19643.78    424.45 o 
  11   1   0     3201.89     3213.60    119.38 o 
  13   1   0    10838.10    11549.58    309.99 o 
  15   1   0       85.48       87.46     40.36 o 
  17   1   0     3099.36     3148.25    166.17 o 
  19   1   0       59.39       18.06     55.22 o 
   0   2   0      991.94     1144.44    167.37 o 
   2   2   0      982.81      758.35     71.97 o 
   4   2   0    23476.27    25059.56    540.57 o 
   6   2   0     5082.58     5610.47    147.11 o 
   8   2   0      416.19      364.32     34.33 o 
  10   2   0      759.45      688.81     54.67 o 
  12   2   0     6598.24     6984.87    244.43 o 
  14   2   0     3461.61     3338.85    160.22 o 
  16   2   0       13.01        9.34     46.68 o 
  18   2   0        2.02      -10.07     39.59 o 
   1   3   0      220.19      213.73     35.96 o 
   3   3   0      615.42      595.40     33.97 o 
   5   3   0     4790.38     4847.09    131.34 o 
   7   3   0     1265.22     1253.02     57.68 o 
   9   3   0     2701.30     2667.45     96.39 o 
  11   3   0     2076.41     2276.38    115.07 o 
  13   3   0      486.39      513.16     68.84 o 
  15   3   0      391.05      298.69     63.06 o 
  17   3   0       67.71       18.98     33.87 o 
  19   3   0      434.84      498.42    109.42 o 
   0   4   0      217.28      189.28     25.95 o 
   2   4   0     2682.67     1768.34    154.69 o 
   4   4   0     9765.43     9239.57    388.83 o 
   6   4   0      831.37      803.89     45.64 o 
   8   4   0     3436.06     3226.53    146.00 o 
  10   4   0      161.26      168.19     33.26 o 
  12   4   0     5525.68     5561.56    208.00 o 
  14   4   0      502.72      551.31     74.27 o 
  16   4   0      529.04      432.56    273.48 o 
  18   4   0        4.68      -38.75     38.75 o 
   3   5   0     2253.83     1992.51    185.75 o 
   5   5   0     1936.30     1855.92     80.15 o 
   7   5   0    10025.92    10459.60    278.14 o 
   9   5   0    10461.93    10674.69    438.50 o 
  11   5   0        5.77        5.68     33.20 o 
  13   5   0      781.35      846.26    100.37 o 
  15   5   0      994.95     1122.24    122.91 o 
  17   5   0     2353.06     2699.14    287.54 o 
   0   6   0     9602.24     6567.43    576.19 o 
   2   6   0       57.65       42.18     24.61 o 
   4   6   0    14121.06    13566.67    402.86 o 
   6   6   0      245.73      240.92     41.03 o 
   8   6   0    10864.62    11174.32    621.94 o 
  10   6   0      392.38      350.12     56.36 o 
  12   6   0     3684.59     3764.09    332.08 o 
  14   6   0     1170.37     1083.93    124.85 o 
  16   6   0     1131.95     1238.93    140.57 o 
   1   7   0     2538.37     2223.69    225.87 o 
   3   7   0     5024.32     4575.03    782.87 o 
   5   7   0    12723.08    14004.64   1009.36 o 
   7   7   0     1309.68     1334.59     86.42 o 
   9   7   0     1435.59     1417.51     94.88 o 
  11   7   0      538.14      541.63     82.60 o 
  13   7   0     3091.34     2913.36    259.28 o 
  15   7   0        0.88       23.15     72.25 o 
   0   8   0     1959.73     1890.76    323.83 o 
   2   8   0       45.74       20.15     75.74 o 
   4   8   0      198.83      135.59     55.48 o 
   6   8   0      644.49      591.25     92.37 o 
   8   8   0     1606.46     1678.60    139.75 o 
  10   8   0      302.12      172.47     87.20 o 
  12   8   0      103.91       94.47    102.45 o 
   1   9   0       29.50       92.53    105.34 o 
   3   9   0      600.86      561.09    164.38 o 
   5   9   0       99.14       89.48     64.05 o 
   7   9   0       86.05       69.30     62.50 o 
   9   9   0      230.65      221.41     82.78 o 
  11   9   0      537.86      797.85    179.14 o 
   2  10   0      163.14       83.17    123.57 o 
   4  10   0      188.41      -18.45    185.42 o 
   6  10   0      369.56      465.19    171.34 o 
   8  10   0     1944.38     2237.34    182.17 o 
   1  11   0     1248.31     1142.66    341.52 o 
 -19   1   1     2595.56     2456.29    190.89 o 
 -17   1   1     1327.24     1562.95     99.52 o 
 -15   1   1      134.24      128.33     40.78 o 
 -13   1   1       59.49       59.40     29.02 o 
 -11   1   1     9974.96    10172.32    261.43 o 
  -9   1   1    12751.00    12311.20    273.25 o 
  -7   1   1       36.51       13.06      8.34 o 
  -5   1   1     1845.85     1630.42     47.81 o 
  -3   1   1    10402.22    10729.79    235.38 o 
  -1   1   1    21959.11    24398.50    599.11 o 
   1   1   1     7306.16     8545.67    236.59 o 
   3   1   1     6877.53     7314.50    186.13 o 
   5   1   1    16260.43    16057.39    362.87 o 
   7   1   1    27846.94    29478.61    700.82 o 
   9   1   1      602.55      514.54     50.77 o 
  11   1   1      291.32      320.38     58.07 o 
  13   1   1     1126.92     1135.03     92.88 o 
  15   1   1     3910.31     3981.43    191.00 o 
  17   1   1      172.70      112.29     85.65 o 
 -20   2   1       46.09       10.06     51.65 o 
 -18   2   1      894.50      542.07    186.55 o 
 -16   2   1      438.61      405.81     76.25 o 
 -14   2   1    11021.33    11360.62    356.35 o 
 -12   2   1      697.86      595.72     62.40 o 
 -10   2   1     5776.21     5661.67    154.56 o 
  -8   2   1       29.06       55.26     19.43 o 
  -6   2   1    22642.73    20794.73   1937.72 o 
  -4   2   1     3839.59     3732.82    108.26 o 
  -2   2   1    46605.48    45800.73   1958.84 o 
   0   2   1     5392.06     5685.99    200.29 o 
   2   2   1    80797.59    80672.75   1670.28 o 
   4   2   1     8338.30     8949.67    212.56 o 
   6   2   1     9229.18     9526.25    233.58 o 
   8   2   1     3860.10     4134.94    127.96 o 
  10   2   1     9382.52    10015.92    285.69 o 
  12   2   1     5904.58     6255.21    233.97 o 
  14   2   1      424.99      416.03     71.43 o 
  16   2   1      678.83      713.25     96.10 o 
  18   2   1      358.48      380.23     83.40 o 
 -19   3   1      478.39      106.02    142.09 o 
 -17   3   1      194.87      183.52     57.58 o 
 -15   3   1     5642.74     5671.54    221.16 o 
 -13   3   1     4800.48     4798.22    186.10 o 
 -11   3   1     5673.97     5599.46    201.31 o 
  -9   3   1     3720.99     3523.62    131.54 o 
  -7   3   1    44398.74    42955.85   1284.30 o 
  -5   3   1    55562.86    46865.28   4283.98 o 
  -3   3   1     3893.54     3504.26    200.16 o 
  -1   3   1    20571.70    20652.19    626.82 o 
   1   3   1     5768.68     5674.35    198.90 o 
   3   3   1    32050.71    33995.86    723.62 o 
   5   3   1      338.89      375.73     32.95 o 
   7   3   1     6914.89     6954.40    188.18 o 
   9   3   1     1731.59     1746.19     79.18 o 
  11   3   1    14201.17    15817.53    464.51 o 
  13   3   1      330.59      313.58     63.61 o 
  15   3   1     2327.63     2626.52    149.72 o 
  17   3   1      230.75      296.81     91.33 o 
 -18   4   1     1979.92     1920.72    240.72 o 
 -16   4   1      339.36      345.81     81.49 o 
 -14   4   1      825.85      710.91     75.38 o 
 -12   4   1     2706.07     2723.31    125.38 o 
 -10   4   1    19103.39    19730.02    562.79 o 
  -8   4   1     3059.21     2928.17     96.20 o 
  -6   4   1     6523.52     5986.36    418.15 o 
  -4   4   1      304.48      282.58     45.88 o 
  -2   4   1    35476.89    31660.46   1511.32 o 
   0   4   1    21906.37    22239.16    774.24 o 
   2   4   1     6180.07     6206.99    197.94 o 
   4   4   1      404.29      438.88     34.26 o 
   6   4   1    19062.45    20341.26    465.81 o 
   8   4   1     3466.51     3823.97    128.19 o 
  10   4   1     1520.57     1465.41     85.91 o 
  12   4   1      173.62      210.51     53.11 o 
  14   4   1     3503.75     3688.31    177.32 o 
 -17   5   1     1052.27     1212.12    194.17 o 
 -15   5   1      330.05      201.02     70.30 o 
 -13   5   1      215.55      258.43     69.35 o 
 -11   5   1     1507.42     1531.30    104.01 o 
  -9   5   1       13.72       14.09     26.22 o 
  -7   5   1      747.97      704.18     55.27 o 
  -5   5   1       34.15       44.19     23.76 o 
  -3   5   1     3668.70     3030.33    345.99 o 
  -1   5   1     2424.72     2160.71    134.75 o 
   1   5   1     1706.16     1658.84     86.99 o 
   3   5   1     2603.71     2480.28     82.03 o 
   5   5   1      266.96      234.80     31.38 o 
   7   5   1    11049.65    10891.97    276.79 o 
   9   5   1     1564.81     1543.60     80.03 o 
  11   5   1     2004.96     2165.62    152.71 o 
  13   5   1       72.15       70.87     77.25 o 
  15   5   1       81.84       54.82     85.81 o 
 -16   6   1     1695.85     1870.36    154.95 o 
 -14   6   1      278.94      250.95     71.84 o 
 -12   6   1      634.29      534.67     85.81 o 
 -10   6   1      441.25      464.89     59.26 o 
  -8   6   1      114.64      118.95     36.60 o 
  -6   6   1     1161.41     1142.36     71.82 o 
  -4   6   1     1748.08     1448.48    111.74 o 
  -2   6   1     1775.91     1602.68    159.84 o 
   0   6   1     3156.59     2822.00    154.98 o 
   2   6   1     1784.68     1738.24     88.79 o 
   4   6   1      837.43      847.68     68.02 o 
   6   6   1     3531.61     3469.35    225.08 o 
   8   6   1     2704.67     2721.86    135.29 o 
  10   6   1       62.25       69.39     46.69 o 
  12   6   1      765.74      715.54     99.99 o 
  14   6   1      691.62      790.68    111.21 o 
 -15   7   1      891.48      752.95    167.69 o 
 -13   7   1     1336.73     1340.73    125.38 o 
 -11   7   1      109.35       88.68     48.67 o 
  -9   7   1     1610.98     1677.72    100.03 o 
  -7   7   1       60.60      132.03     38.91 o 
  -5   7   1     2768.02     2471.19    343.94 o 
  -3   7   1      588.33      392.58    161.37 o 
  -1   7   1     1582.75     1261.02    327.91 o 
   1   7   1     4079.12     3361.34    593.97 o 
   3   7   1     3158.05     3099.59    393.43 o 
   5   7   1      228.43      221.13     62.98 o 
   7   7   1      588.48      605.24     65.70 o 
   9   7   1      671.80      678.51     77.94 o 
  11   7   1     1726.16     2022.81    286.77 o 
  13   7   1       14.92       19.09     53.36 o 
 -14   8   1     1875.36     2410.77    259.87 o 
 -12   8   1      334.34      389.72    126.82 o 
 -10   8   1     1676.84     1820.09    147.26 o 
  -8   8   1      749.52      790.27    104.58 o 
  -6   8   1    12069.43    13062.29    858.92 o 
  -4   8   1     1046.24      872.51    166.35 o 
  -2   8   1     1768.62     1612.12    217.08 o 
   0   8   1        2.83       24.00     66.13 o 
   2   8   1     6765.94     7077.68    782.88 o 
   4   8   1     2188.88     2190.91    230.85 o 
   6   8   1     1507.52     1509.33    185.11 o 
   8   8   1      119.70       60.99     61.19 o 
  10   8   1     1883.12     2015.80    192.00 o 
  12   8   1     1574.46     1702.17    222.21 o 
 -11   9   1     2306.59     2788.11    228.34 o 
  -9   9   1     2337.87     2590.67    289.93 o 
  -7   9   1       51.27      117.48     66.21 o 
  -5   9   1      464.39      637.43    169.38 o 
  -3   9   1     2509.18     2817.73    469.34 o 
  -1   9   1     5508.34     5908.30    644.64 o 
   1   9   1      274.69      231.68    121.49 o 
   3   9   1     2483.35     2261.64    327.91 o 
   5   9   1      819.21      835.07    112.13 o 
   7   9   1     4254.24     4630.26    251.35 o 
   9   9   1        0.42        6.65     80.84 o 
  -8  10   1       53.31       32.52     70.05 o 
  -6  10   1     1402.28     1559.50    146.56 o 
  -4  10   1        9.63        3.21     69.09 o 
  -2  10   1     2677.79     3562.05    500.68 o 
   2  10   1      450.83      598.73    273.43 o 
   4  10   1      167.10      116.78    183.36 o 
   6  10   1     1057.51     1262.00    230.49 o 
  -1  11   1       47.17       27.84     76.41 o 
 -20   0   2     3350.00     3514.13    322.27 o 
 -18   0   2      971.30      970.67    198.61 o 
 -16   0   2     2781.55     2839.60    175.38 o 
 -14   0   2     1477.87     1341.44    108.24 o 
 -12   0   2    36296.78    36357.72   1126.97 o 
 -10   0   2    17754.34    17685.08    643.63 o 
  -8   0   2     7346.91     7065.80    247.14 o 
  -6   0   2     4858.97     4119.52    146.82 o 
  -4   0   2    77286.78    73986.49   3151.99 o 
  -2   0   2    15650.58    17646.96    771.64 o 
   0   0   2    17707.28    21213.04    931.27 o 
   2   0   2       86.05      106.57     34.18 o 
   4   0   2    39495.14    40587.93   1226.16 o 
   6   0   2    34760.69    36250.11   1122.10 o 
   8   0   2     1181.05     1107.43     97.30 o 
  10   0   2     2726.95     2762.79    167.84 o 
  12   0   2     6306.25     6679.40    451.93 o 
  14   0   2     8467.56     9582.15    602.21 o 
  16   0   2      220.07      166.31    121.96 o 
 -21   1   2      656.42      587.25    114.80 o 
 -19   1   2      398.67      486.45     69.03 o 
 -17   1   2     3530.32     3476.52    143.01 o 
 -15   1   2     5372.73     5236.49    172.96 o 
 -13   1   2     2444.43     2462.03    114.85 o 
 -11   1   2     8195.78     8023.89    209.91 o 
  -9   1   2    14674.68    15150.83    322.65 o 
  -7   1   2    32790.30    32445.87    688.33 o 
  -5   1   2     2224.77     2274.99     61.10 o 
  -3   1   2    25170.45    26065.79    708.16 o 
  -1   1   2     1845.64     1950.16     65.60 o 
   1   1   2    25346.52    27140.04    712.36 o 
   3   1   2       87.56      103.70     18.90 o 
   5   1   2    15735.67    16037.07    484.42 o 
   7   1   2      494.65      384.15     52.38 o 
   9   1   2    17805.64    18490.99    477.39 o 
  11   1   2     1527.24     1597.24    109.14 o 
  13   1   2     3818.93     4166.38    192.86 o 
  15   1   2       95.18      187.11     63.58 o 
  17   1   2     1508.78     1302.70    152.84 o 
 -20   2   2       47.08        6.36     42.55 o 
 -18   2   2      596.78      668.58     88.07 o 
 -16   2   2     1019.98     1003.77    122.46 o 
 -14   2   2      671.45      633.06     72.98 o 
 -12   2   2      355.26      428.47     42.31 o 
 -10   2   2     2185.73     2041.20     64.37 o 
  -8   2   2    10305.56    10280.23    225.22 o 
  -6   2   2     4066.29     4035.04    127.02 o 
  -4   2   2     6797.16     6929.98    185.65 o 
  -2   2   2      366.60      377.65     17.57 o 
   0   2   2    90054.95    87930.17   1657.29 o 
   2   2   2    48225.68    51360.88   1079.74 o 
   4   2   2      422.91      418.69     34.85 o 
   6   2   2      399.87      354.08     37.08 o 
   8   2   2      802.36      765.36     53.24 o 
  10   2   2     1539.61     1563.03    107.70 o 
  12   2   2      555.23      603.29     80.95 o 
  14   2   2       23.99       66.45     53.16 o 
  16   2   2      511.35      261.28    155.28 o 
 -19   3   2      218.94       52.88     60.87 o 
 -17   3   2        2.81       24.32     41.39 o 
 -15   3   2       17.00       -4.43     32.78 o 
 -13   3   2     1742.31     1584.24     92.42 o 
 -11   3   2     1331.58     1346.88     60.94 o 
  -9   3   2     2192.49     1985.65     77.70 o 
  -7   3   2     2465.65     2206.53     71.30 o 
  -5   3   2     1326.87     1143.04     46.37 o 
  -3   3   2      144.79       99.18     22.90 o 
  -1   3   2     1810.83     1884.71     57.17 o 
   1   3   2    23063.90    25931.26    560.55 o 
   3   3   2     1853.95     2079.02     73.60 o 
   5   3   2     1158.82     1081.63     55.78 o 
   7   3   2     1549.17     1532.73     73.24 o 
   9   3   2      212.96      199.68     36.68 o 
  11   3   2       75.86       70.89     44.19 o 
  13   3   2      558.65      563.29     82.12 o 
  15   3   2      733.14      731.34    120.82 o 
 -20   4   2      174.34        8.23     42.16 o 
 -18   4   2      101.20      -13.42     39.17 o 
 -16   4   2     4434.21     4466.69    237.42 o 
 -14   4   2     1074.94      961.08     76.16 o 
 -12   4   2      963.67      897.48     61.26 o 
 -10   4   2       90.21       67.35     20.45 o 
  -8   4   2     4829.70     4505.50    147.37 o 
  -6   4   2     6037.74     5778.77    250.81 o 
  -4   4   2     1771.88     1614.42     87.39 o 
  -2   4   2       56.34       35.71     11.74 o 
   0   4   2     8221.29     8094.01    174.72 o 
   2   4   2     2157.02     2032.91     71.03 o 
   4   4   2     2264.82     2147.79     80.32 o 
   6   4   2      895.51      804.96     53.85 o 
   8   4   2     7794.80     7936.67    221.68 o 
  10   4   2     4201.90     4475.55    268.51 o 
  12   4   2      194.41      191.70     56.15 o 
  14   4   2      203.67      111.32     53.94 o 
  16   4   2      132.70       43.08     48.68 o 
 -19   5   2     2611.03     2909.07    295.70 o 
 -17   5   2       15.02       14.39     48.78 o 
 -15   5   2      497.78      460.49     86.75 o 
 -13   5   2     4362.39     4582.06    224.21 o 
 -11   5   2     9896.79    10413.42    312.43 o 
  -9   5   2      261.17      300.68     44.15 o 
  -7   5   2     2043.86     1729.06    185.67 o 
  -5   5   2    14561.98    15092.01    578.87 o 
  -3   5   2    32836.62    33066.36   1028.67 o 
  -1   5   2       31.85       32.67     12.87 o 
   1   5   2     8793.58     9345.98    227.18 o 
   3   5   2      569.72      552.43     41.25 o 
   5   5   2    19351.09    20978.41    518.87 o 
   7   5   2     4763.70     4899.74    157.10 o 
   9   5   2     1101.85     1110.79     73.53 o 
  11   5   2      239.97      220.07     67.60 o 
  13   5   2     4798.33     5295.84    394.43 o 
  15   5   2      418.80      104.32    172.41 o 
 -18   6   2      200.29      240.02    123.84 o 
 -16   6   2     2215.56     2172.36    167.50 o 
 -14   6   2       46.29       37.75     53.01 o 
 -12   6   2     6694.94     7424.62    408.74 o 
 -10   6   2      749.83      685.90     79.26 o 
  -8   6   2    12178.26    13185.38    585.17 o 
  -6   6   2     2742.46     2256.08    277.99 o 
  -4   6   2     7690.35     7362.32    607.34 o 
  -2   6   2     5926.03     6024.55    437.03 o 
   0   6   2     6049.23     5886.05    159.19 o 
   2   6   2     4373.49     4485.46    131.46 o 
   4   6   2     6521.84     6764.29    217.73 o 
   6   6   2     2212.99     2260.79    115.78 o 
   8   6   2     2914.60     3050.61    142.14 o 
  10   6   2     3095.52     3326.17    195.14 o 
  12   6   2      592.01      763.60    116.21 o 
  14   6   2     2150.37     2462.47    566.20 o 
 -17   7   2     1913.54     2172.60    308.57 o 
 -15   7   2     2073.69     2368.77    208.37 o 
 -13   7   2      252.30      254.41     69.42 o 
 -11   7   2      190.84      178.06     46.71 o 
  -9   7   2     2495.73     2652.17    127.22 o 
  -7   7   2     8480.55     8801.82    829.64 o 
  -5   7   2      272.92      327.46    157.98 o 
  -3   7   2     1795.63     1517.84    392.01 o 
  -1   7   2     2806.06     2674.39    637.90 o 
   1   7   2    11779.36    12085.05   2414.80 o 
   3   7   2      567.34      540.34     79.65 o 
   5   7   2     2547.00     2754.01    165.14 o 
   7   7   2      277.85      275.71     72.41 o 
   9   7   2     6648.39     7311.32    717.17 o 
  11   7   2      997.83      987.02    118.36 o 
  13   7   2      102.43       93.78     74.20 o 
 -14   8   2      358.58      431.26    102.22 o 
 -12   8   2     1148.31     1288.62    148.33 o 
 -10   8   2      179.69      159.57     67.03 o 
  -8   8   2      468.05      479.99     85.47 o 
  -6   8   2       17.42      -27.86     74.59 o 
  -4   8   2     2826.80     2691.29    422.98 o 
  -2   8   2      968.52     1002.07    273.39 o 
   0   8   2      215.16      184.47    103.43 o 
   2   8   2      121.00      161.53     60.32 o 
   4   8   2      643.98      635.01     96.56 o 
   6   8   2     1495.85     1731.89    142.54 o 
   8   8   2       92.54      172.41     73.78 o 
  10   8   2      125.04      107.39    109.13 o 
 -13   9   2       80.79       30.42     98.87 o 
 -11   9   2        1.70       37.97     73.79 o 
  -9   9   2       63.73      134.76     69.15 o 
  -7   9   2     1113.46     1093.94    117.18 o 
  -5   9   2     1175.26     1101.83    251.85 o 
  -3   9   2       47.16       40.88     92.89 o 
  -1   9   2      574.62      390.05    140.14 o 
   1   9   2      242.19      259.76    131.50 o 
   3   9   2       22.03      -29.35     75.75 o 
   5   9   2       32.81       90.50    103.50 o 
   7   9   2      894.90     1016.18    205.21 o 
   9   9   2      427.31      485.01    260.33 o 
  -8  10   2      412.82      427.50    100.58 o 
  -6  10   2      480.05       84.58    240.63 o 
  -4  10   2     2578.00     2972.57    471.91 o 
  -2  10   2     1185.91       85.45    255.24 o 
   0  10   2       15.41       57.11     77.97 o 
   2  10   2      108.87       18.43     77.20 o 
   4  10   2      739.44      839.42    236.50 o 
 -21   1   3     1179.68     1339.38    116.60 o 
 -19   1   3      259.08      324.96     58.41 o 
 -17   1   3       24.02       39.71     35.71 o 
 -15   1   3      724.06      704.11     60.16 o 
 -13   1   3     8162.59     7778.33    210.32 o 
 -11   1   3      595.02      509.51     31.54 o 
  -9   1   3      518.17      402.12     23.62 o 
  -7   1   3    18097.36    18505.68    377.36 o 
  -5   1   3    52791.14    49303.59   1294.66 o 
  -3   1   3     8845.29     8924.28    226.34 o 
  -1   1   3    12071.16    12745.99    318.84 o 
   1   1   3     1399.84     1592.37     74.70 o 
   3   1   3    18127.67    19523.22    470.33 o 
   5   1   3     5823.47     5729.71    194.68 o 
   7   1   3      257.28      318.89     52.71 o 
   9   1   3       46.37       19.02     41.07 o 
  11   1   3     3414.94     3350.85    168.84 o 
  13   1   3     1846.46     1619.09    156.19 o 
  15   1   3        4.18      -34.77     66.84 o 
 -22   2   3      236.23       -2.38     69.64 o 
 -20   2   3        0.96       62.03     51.08 o 
 -18   2   3     4876.95     4979.75    177.65 o 
 -16   2   3      478.45      450.29     55.64 o 
 -14   2   3     5258.35     5109.81    277.56 o 
 -12   2   3      446.44      429.26     34.01 o 
 -10   2   3    20113.78    20796.34    408.46 o 
  -8   2   3    31098.93    32510.22    613.09 o 
  -6   2   3     7011.24     6651.53    185.67 o 
  -4   2   3    12895.43    13013.58    337.33 o 
  -2   2   3    15622.63    15743.07    365.81 o 
   0   2   3    19870.09    19684.11    459.77 o 
   2   2   3      528.55      467.17     39.49 o 
   4   2   3     7090.41     7380.54    209.16 o 
   6   2   3     7841.90     7864.50    213.11 o 
   8   2   3    10415.40    11015.04    314.09 o 
  10   2   3      821.80      845.05     90.57 o 
  12   2   3     1943.30     2012.59    133.73 o 
  14   2   3      336.27      367.28    100.25 o 
 -21   3   3      637.12      302.11    385.36 o 
 -19   3   3     2078.65     1908.07    212.68 o 
 -17   3   3     9172.99     9763.11    329.63 o 
 -15   3   3       43.77       65.35     33.03 o 
 -13   3   3     5885.85     5866.44    200.89 o 
 -11   3   3     4186.08     4209.06    134.52 o 
  -9   3   3    18756.25    18578.69    417.66 o 
  -7   3   3       51.89       78.17     16.63 o 
  -5   3   3     6703.54     6605.18    186.01 o 
  -3   3   3     3635.66     3589.49    114.14 o 
  -1   3   3    45227.03    46525.87    891.11 o 
   1   3   3     7050.50     7267.53    207.44 o 
   3   3   3    16526.15    16876.88    388.61 o 
   5   3   3      721.08      621.36     48.63 o 
   7   3   3    23940.08    24683.91    568.44 o 
   9   3   3     7469.52     7897.59    250.65 o 
  11   3   3     2736.37     2743.87    151.97 o 
  13   3   3      344.01      255.01     67.43 o 
  15   3   3     1800.49     2104.20    185.65 o 
 -20   4   3       84.22       -7.45     43.98 o 
 -18   4   3       93.52        6.88     49.89 o 
 -16   4   3      110.86       86.61     52.92 o 
 -14   4   3     7369.91     7420.33    246.47 o 
 -12   4   3     7720.12     7845.02    225.34 o 
 -10   4   3     2062.34     1903.66     78.16 o 
  -8   4   3     2295.34     2344.69     87.79 o 
  -6   4   3    14504.61    14878.41    491.73 o 
  -4   4   3    20625.60    21649.55    550.95 o 
  -2   4   3     4442.61     4665.48    121.18 o 
   0   4   3     2763.63     2588.56     83.79 o 
   2   4   3    27113.85    28697.16    628.67 o 
   4   4   3    16428.07    17214.78    402.94 o 
   6   4   3       63.51       30.11     25.33 o 
   8   4   3     1008.53     1016.07     70.54 o 
  10   4   3      284.04      296.97     64.93 o 
  12   4   3     4750.25     4927.41    219.45 o 
  14   4   3      364.76      244.68    141.72 o 
 -19   5   3      147.17      -15.67     48.34 o 
 -17   5   3      449.29      158.94    127.46 o 
 -15   5   3     1430.65     1352.54    120.21 o 
 -13   5   3     1213.69     1121.99    102.42 o 
 -11   5   3      479.50      411.08     63.35 o 
  -9   5   3     2057.15     1837.08    231.48 o 
  -7   5   3     1601.53     1435.95     94.65 o 
  -5   5   3    11295.80    11235.82    551.32 o 
  -3   5   3      728.05      611.95     58.64 o 
  -1   5   3      858.68      825.98     39.36 o 
   1   5   3     1841.67     1976.26     75.18 o 
   3   5   3      583.59      628.89     96.93 o 
   5   5   3     1170.08     1166.17     67.76 o 
   7   5   3     1314.67     1231.17     76.12 o 
   9   5   3       38.78       18.89     37.08 o 
  11   5   3     1045.15     1088.61    122.82 o 
  13   5   3      571.25      577.19    113.18 o 
 -18   6   3      146.37      117.96     58.59 o 
 -16   6   3       24.17       47.05     56.22 o 
 -14   6   3      827.87      780.88     96.86 o 
 -12   6   3     2078.62     2056.00    124.28 o 
 -10   6   3     1345.54     1401.20    126.96 o 
  -8   6   3      837.08      829.45     80.03 o 
  -6   6   3     3017.99     2793.61    145.30 o 
  -4   6   3     2469.14     2429.72    130.59 o 
  -2   6   3     1242.71     1184.48     64.57 o 
   0   6   3     1676.94     1800.04     83.82 o 
   2   6   3     1289.31     1314.69     65.92 o 
   4   6   3      517.14      513.45     50.36 o 
   6   6   3      100.21      119.60     42.23 o 
   8   6   3      478.91      538.77     72.97 o 
  10   6   3     1106.88     1103.96    203.47 o 
  12   6   3      542.91      560.14    107.52 o 
 -17   7   3      387.12      353.69     96.90 o 
 -15   7   3       78.23       51.73     55.03 o 
 -13   7   3      575.90      512.16     87.82 o 
 -11   7   3      169.28      192.13     49.06 o 
  -9   7   3     5045.74     5036.89    393.75 o 
  -7   7   3      739.07      669.12     98.64 o 
  -5   7   3     2294.24     2111.19    189.01 o 
  -3   7   3       51.74       39.14     64.78 o 
  -1   7   3     3340.13     3427.03    279.01 o 
   1   7   3       78.48      113.72     49.20 o 
   3   7   3     1818.87     1661.75    124.38 o 
   5   7   3        0.45      -22.81     47.44 o 
   7   7   3     1697.90     1875.09    147.48 o 
   9   7   3        2.40       94.77     85.50 o 
  11   7   3      383.10      369.32     93.55 o 
 -14   8   3      231.10      330.10     84.85 o 
 -12   8   3        7.34       44.89     62.86 o 
 -10   8   3     4032.05     4929.64    286.49 o 
  -8   8   3      510.96      354.90    214.01 o 
  -6   8   3     1509.91     1554.26    539.08 o 
  -4   8   3      593.84      370.50    121.54 o 
  -2   8   3     4748.29     4555.18    934.52 o 
   0   8   3     9481.45    10270.26   2091.25 o 
   2   8   3       36.27       39.87     80.07 o 
   4   8   3     1310.47     1226.89    186.67 o 
   6   8   3     1357.27     1345.81    255.52 o 
   8   8   3     4377.68     4117.62    519.38 o 
 -13   9   3     2768.83     3025.63    281.86 o 
 -11   9   3       37.20       96.96     68.56 o 
  -9   9   3     2753.05     2904.11    307.40 o 
  -7   9   3       10.98       12.99     81.65 o 
  -5   9   3     5525.24     5481.67   1504.57 o 
  -3   9   3      421.66      265.42    123.09 o 
  -1   9   3     1148.58     1019.67    390.91 o 
   1   9   3      424.50      346.59    131.80 o 
   3   9   3     4172.56     4208.10    815.12 o 
   5   9   3      408.03      380.41    144.87 o 
   7   9   3      621.81      750.56    178.99 o 
 -10  10   3      172.47      208.03     84.52 o 
  -8  10   3       10.63       43.96     63.77 o 
  -6  10   3     2198.82     2549.60    436.36 o 
  -4  10   3     1033.34     1316.58    340.05 o 
   0  10   3      703.21      153.90    287.32 o 
   2  10   3      524.07      129.66    193.02 o 
   4  10   3     1699.28     1690.97    260.05 o 
 -22   0   4     2671.09     3058.06    210.39 o 
 -20   0   4      593.40      678.99    109.63 o 
 -18   0   4       13.57      -31.61     42.22 o 
 -16   0   4     5137.69     4930.70    230.29 o 
 -14   0   4     3489.62     3424.99    166.31 o 
 -12   0   4      187.94      143.92     36.74 o 
 -10   0   4     1184.36     1073.10     84.62 o 
  -8   0   4    37862.64    37458.84   1112.05 o 
  -6   0   4    76676.88    78866.77   3380.62 o 
  -4   0   4     6250.27     6866.89    341.79 o 
  -2   0   4    28215.04    30425.73   1343.25 o 
   0   0   4    20679.07    21064.69    961.51 o 
   2   0   4    91464.20    91632.91   3959.74 o 
   4   0   4     1774.67     1677.43    161.09 o 
   6   0   4     5346.62     5296.20    358.47 o 
   8   0   4      877.03      668.55    147.53 o 
  10   0   4     3832.64     3510.55    319.52 o 
  12   0   4      605.93      576.01    165.40 o 
  14   0   4      416.18      483.36    163.47 o 
 -21   1   4      693.73      683.34     81.02 o 
 -19   1   4     3687.38     4014.16    156.69 o 
 -17   1   4      129.20      127.19     39.22 o 
 -15   1   4    13220.62    13723.44    340.75 o 
 -13   1   4        4.97        4.88     17.31 o 
 -11   1   4    20297.82    20517.55    427.65 o 
  -9   1   4     1149.09     1089.64     42.43 o 
  -7   1   4     7929.08     7251.96    203.60 o 
  -5   1   4      183.62      206.44     27.05 o 
  -3   1   4    22878.26    23908.08    517.75 o 
  -1   1   4     6191.01     6516.15    211.98 o 
   1   1   4     6926.71     6712.48    224.36 o 
   3   1   4     1561.85     1432.11     96.80 o 
   5   1   4    11323.13    11273.36    428.65 o 
   7   1   4     6340.37     6164.29    651.01 o 
   9   1   4     5668.99     4938.52    269.63 o 
  11   1   4     3873.59     4005.97    249.43 o 
  13   1   4     1448.14     1672.20    170.29 o 
 -22   2   4       94.26       49.13     53.14 o 
 -20   2   4      901.32      999.76     88.28 o 
 -18   2   4     1877.48     1930.26    101.76 o 
 -16   2   4      273.31      194.57     40.08 o 
 -14   2   4       68.34       58.59     25.03 o 
 -12   2   4     9815.21     9766.05    212.38 o 
 -10   2   4    13670.73    13545.33    274.66 o 
  -8   2   4       79.83      103.84     15.66 o 
  -6   2   4     1557.21     1476.42     68.23 o 
  -4   2   4     7809.59     8119.24    215.24 o 
  -2   2   4    15764.78    15988.40    401.19 o 
   0   2   4       37.47       87.22     24.93 o 
   2   2   4      117.95      149.05     27.68 o 
   4   2   4     2489.82     2683.87    107.61 o 
   6   2   4     7080.43     7132.17    258.40 o 
   8   2   4     3282.04     3141.19    138.78 o 
  10   2   4       15.55        0.57     41.97 o 
  12   2   4      107.56        7.57     60.39 o 
  14   2   4     1506.31     1641.06    244.84 o 
 -21   3   4       88.49       77.62    114.72 o 
 -19   3   4      336.58      408.18     70.68 o 
 -17   3   4     3199.47     3351.35    156.62 o 
 -15   3   4      549.04      573.25     72.20 o 
 -13   3   4      148.81      119.00     28.31 o 
 -11   3   4      877.69      779.89     44.83 o 
  -9   3   4     1095.15      950.18     52.28 o 
  -7   3   4     3354.06     3298.00    109.67 o 
  -5   3   4     3055.30     3116.80    106.31 o 
  -3   3   4     6002.39     6057.26    181.60 o 
  -1   3   4       31.44       40.07     13.63 o 
   1   3   4      176.36      184.88     26.88 o 
   3   3   4     1731.84     1762.16     84.12 o 
   5   3   4      680.66      655.20     54.27 o 
   7   3   4     2447.69     2500.77    108.13 o 
   9   3   4     1362.96     1234.40    104.01 o 
  11   3   4      278.01      334.31     75.59 o 
  13   3   4      376.79       95.53     90.25 o 
 -18   4   4      426.25      573.57    100.97 o 
 -16   4   4     1122.90     1090.66    110.13 o 
 -14   4   4      452.02      434.89     74.05 o 
 -12   4   4     4968.44     4705.24    183.02 o 
 -10   4   4    10966.73    11097.25    309.26 o 
  -8   4   4      923.09      910.02     50.21 o 
  -6   4   4     4250.76     4122.46    133.51 o 
  -4   4   4     1765.73     1707.23     73.00 o 
  -2   4   4     6630.54     6848.73    156.62 o 
   0   4   4     2078.80     2187.41     82.97 o 
   2   4   4      107.18      101.14     26.21 o 
   4   4   4     1529.78     1581.36     77.75 o 
   6   4   4     2995.83     3022.73    119.76 o 
   8   4   4      353.69      358.88     60.23 o 
  10   4   4     1107.21     1184.00    108.56 o 
  12   4   4      162.56       81.13     46.43 o 
 -17   5   4      720.79      657.37    104.64 o 
 -15   5   4     5032.19     5832.82    270.97 o 
 -13   5   4      660.92      674.18     72.06 o 
 -11   5   4     1606.25     1447.81     85.08 o 
  -9   5   4      726.31      674.25     70.20 o 
  -7   5   4    20728.52    21356.48    695.92 o 
  -5   5   4     6670.63     6735.42    261.76 o 
  -3   5   4     3817.99     3713.58    238.69 o 
  -1   5   4       67.89       52.02     18.79 o 
   1   5   4    23287.04    24545.92    552.48 o 
   3   5   4     8656.24     9201.68    243.21 o 
   5   5   4     2548.25     2805.23    158.83 o 
   7   5   4      256.12      277.90     49.10 o 
   9   5   4     3956.94     4263.67    267.94 o 
  11   5   4     1736.40     1870.83    164.85 o 
 -16   6   4     2098.30     2295.46    165.41 o 
 -14   6   4     3285.63     3242.49    351.41 o 
 -12   6   4     2802.61     2745.98    143.24 o 
 -10   6   4     4424.22     4252.72    330.88 o 
  -8   6   4     1645.46     1584.41    111.21 o 
  -6   6   4     6252.17     6507.74    266.01 o 
  -4   6   4     2445.26     2461.74    138.05 o 
  -2   6   4     9849.53    10050.09    306.43 o 
   0   6   4     2581.80     2314.53    130.91 o 
   2   6   4     6990.12     7532.69    218.63 o 
   4   6   4      589.59      496.07     54.01 o 
   6   6   4     6237.54     6796.15    296.86 o 
   8   6   4       10.43       20.05     48.71 o 
  10   6   4     4117.57     4233.73    245.59 o 
 -17   7   4      156.04      227.81     83.19 o 
 -15   7   4      211.07      219.60     74.15 o 
 -13   7   4     1013.61     1090.31     99.20 o 
 -11   7   4     6467.13     6979.47    273.51 o 
  -9   7   4      187.27      167.11     52.79 o 
  -7   7   4     3294.40     3306.38    199.25 o 
  -5   7   4     1034.47     1084.58     91.40 o 
  -3   7   4    12325.11    12881.82    544.80 o 
  -1   7   4     4880.51     5439.75    368.09 o 
   1   7   4      512.87      608.02    208.28 o 
   3   7   4     1191.08     1063.33    162.34 o 
   5   7   4     2289.51     2721.73    251.03 o 
   7   7   4     3268.54     3728.62    305.21 o 
 -16   8   4      909.28      997.15    131.01 o 
 -14   8   4      337.53      365.09     79.80 o 
 -12   8   4       62.78       76.73     45.04 o 
 -10   8   4      264.67      185.23    102.95 o 
  -8   8   4      331.56      305.37    116.37 o 
  -6   8   4     2005.22     2060.33    435.21 o 
  -4   8   4      195.80      116.30    130.99 o 
  -2   8   4       64.25       79.87     82.74 o 
   0   8   4      524.71      385.53    129.38 o 
   2   8   4     1184.97     1184.22    186.21 o 
   4   8   4        3.02       -8.92     80.91 o 
   6   8   4      202.11      218.60    117.04 o 
   8   8   4       58.22      121.51    159.17 o 
 -13   9   4        1.12      -56.93     69.34 o 
 -11   9   4      495.11      369.82     90.37 o 
  -9   9   4      688.06      636.20    163.22 o 
  -7   9   4        2.87       12.65     80.67 o 
  -5   9   4      198.61       89.16     89.07 o 
  -3   9   4      345.13       91.68     88.78 o 
  -1   9   4       20.27       22.28     83.76 o 
   1   9   4       61.61       89.11     88.61 o 
   3   9   4      381.72      411.18    166.18 o 
   5   9   4      420.96      385.65    147.27 o 
 -10  10   4       35.47      -29.32     78.16 o 
  -8  10   4      322.39      291.66    139.20 o 
  -6  10   4      687.70      909.82    301.75 o 
  -4  10   4       27.68      107.05    111.15 o 
  -2  10   4      194.84       -7.95     60.50 o 
   0  10   4      717.35      661.59    264.73 o 
   2  10   4     1639.76     1308.15    318.70 o 
 -23   1   5      249.06      307.58     70.19 o 
 -21   1   5        4.93      -40.16     40.16 o 
 -19   1   5      342.97      330.12     55.61 o 
 -17   1   5    10331.82    11044.83    293.25 o 
 -15   1   5     2413.63     2361.21    108.71 o 
 -13   1   5     1907.65     1662.67     63.35 o 
 -11   1   5      421.98      408.26     31.26 o 
  -9   1   5     7801.32     7419.89    194.71 o 
  -7   1   5    11090.17    11304.37    341.39 o 
  -5   1   5     2004.05     2073.05     78.94 o 
  -3   1   5     1495.99     1524.78     68.17 o 
  -1   1   5    11310.48    11440.58    400.35 o 
   1   1   5     6062.52     6136.37    249.54 o 
   3   1   5        9.63       51.61     33.95 o 
   5   1   5      446.88      454.78    116.42 o 
   7   1   5     5767.24     5524.82    284.74 o 
   9   1   5     6505.59     6528.08    334.82 o 
  11   1   5       40.34       29.67     64.15 o 
  13   1   5       33.26       18.63     85.52 o 
 -22   2   5     1710.36     1668.33    132.76 o 
 -20   2   5     2002.95     2300.05    129.17 o 
 -18   2   5      171.12      163.20     42.73 o 
 -16   2   5      611.71      630.67     55.79 o 
 -14   2   5     1475.55     1358.79     83.72 o 
 -12   2   5    13325.47    13651.44    281.19 o 
 -10   2   5      416.20      363.64     28.58 o 
  -8   2   5    14276.07    15085.33    441.62 o 
  -6   2   5     7584.27     7898.69    216.88 o 
  -4   2   5    33076.04    34026.88    944.63 o 
  -2   2   5      100.24       89.45     23.45 o 
   0   2   5    16607.17    17121.02    508.31 o 
   2   2   5     1065.40     1097.79     78.44 o 
   4   2   5    17616.43    17557.13    623.46 o 
   6   2   5     1037.94     1010.99    109.59 o 
   8   2   5     1070.97     1017.26    103.26 o 
  10   2   5      201.82      241.32     87.58 o 
  12   2   5     1600.90     1434.88    232.56 o 
 -21   3   5     2508.52     2329.59    272.52 o 
 -19   3   5      261.65      223.24     62.87 o 
 -17   3   5     2489.50     2704.95    135.82 o 
 -15   3   5      105.15       79.13     33.54 o 
 -13   3   5    16683.31    17228.76    399.60 o 
 -11   3   5     4213.37     4139.32    140.38 o 
  -9   3   5     7854.60     7283.51    214.12 o 
  -7   3   5      747.35      606.93     38.88 o 
  -5   3   5    34843.77    34794.63    872.82 o 
  -3   3   5    22798.52    23222.10    576.62 o 
  -1   3   5     4935.98     4705.43    176.73 o 
   1   3   5     6443.59     6707.16    196.65 o 
   3   3   5     7235.87     6993.27    198.76 o 
   5   3   5    10020.98     9709.40    265.41 o 
   7   3   5      687.22      738.51     75.80 o 
   9   3   5     1476.18     1464.45    151.38 o 
  11   3   5     1775.36     1610.45    244.39 o 
 -20   4   5      109.13       22.31     32.14 o 
 -18   4   5     2421.56     2643.26    178.47 o 
 -16   4   5     5647.73     5796.63    270.28 o 
 -14   4   5      440.74      339.45     54.93 o 
 -12   4   5     1613.72     1563.62     69.01 o 
 -10   4   5     7010.12     7176.26    215.50 o 
  -8   4   5    25367.82    26387.41    596.24 o 
  -6   4   5     1609.69     1652.40     76.01 o 
  -4   4   5     5371.67     5248.58    205.59 o 
  -2   4   5     2396.18     2374.38     74.73 o 
   0   4   5    13374.20    13492.72    368.12 o 
   2   4   5     1032.56      926.70     60.43 o 
   4   4   5     2286.27     2281.49    100.64 o 
   6   4   5       16.55       46.41     35.18 o 
   8   4   5     7407.65     7694.74    259.49 o 
  10   4   5     1491.85     1417.96    151.62 o 
  12   4   5      384.88       73.56    140.20 o 
 -21   5   5      342.76       17.71     46.62 o 
 -19   5   5      121.98       30.50     33.45 o 
 -17   5   5     1290.89     1671.52    143.11 o 
 -15   5   5      108.15       83.02     49.32 o 
 -13   5   5      534.04      545.77     60.50 o 
 -11   5   5        1.64        0.01     28.34 o 
  -9   5   5     1677.53     1720.64    111.84 o 
  -7   5   5      218.40      218.19     48.29 o 
  -5   5   5     1136.37     1066.57     86.36 o 
  -3   5   5      184.76      156.19     28.05 o 
  -1   5   5     2204.76     2210.62    104.41 o 
   1   5   5     6901.04     6563.51    188.18 o 
   3   5   5       96.74       82.42     33.83 o 
   5   5   5     1511.09     1461.54     86.60 o 
   7   5   5      115.95      103.19     44.07 o 
   9   5   5      979.35     1206.42    112.72 o 
  11   5   5       29.09       88.18     83.29 o 
 -18   6   5      268.44       29.94     36.87 o 
 -16   6   5     1099.95     1152.93    172.82 o 
 -14   6   5      643.26      643.84     79.00 o 
 -12   6   5     1154.08     1050.50    115.01 o 
 -10   6   5     2128.06     2063.31    133.31 o 
  -8   6   5      131.58      115.15     43.16 o 
  -6   6   5        7.11       23.70     32.33 o 
  -4   6   5      873.98      850.49     93.64 o 
  -2   6   5      909.76      742.90    133.97 o 
   0   6   5     2983.53     2991.81    163.00 o 
   2   6   5     3590.87     3332.86    178.76 o 
   4   6   5      390.59      406.24     63.58 o 
   6   6   5      535.05      597.88     95.34 o 
   8   6   5      852.50      990.19    172.45 o 
  10   6   5       21.69       13.01     99.42 o 
 -17   7   5       90.55      126.11     70.05 o 
 -15   7   5      103.18      126.89     66.66 o 
 -13   7   5     1026.82     1026.82     96.02 o 
 -11   7   5     1464.22     1481.96    133.61 o 
  -9   7   5     1364.12     1502.91    116.42 o 
  -7   7   5     1045.66      981.12     92.90 o 
  -5   7   5     1409.56     1501.49    184.76 o 
  -3   7   5      822.15      765.75     70.93 o 
  -1   7   5      711.10      911.08    153.83 o 
   1   7   5        9.52       26.67     66.80 o 
   3   7   5     3198.30     3575.37    294.97 o 
   5   7   5      539.08      655.20    145.93 o 
   7   7   5      267.35      198.29    159.35 o 
 -16   8   5      599.64      686.50    123.48 o 
 -14   8   5     1554.59     1523.08    134.24 o 
 -12   8   5     4217.84     4545.24    210.16 o 
 -10   8   5      219.36      226.73    110.70 o 
  -8   8   5      665.73      494.02    141.93 o 
  -6   8   5     1000.16      963.02    166.84 o 
  -4   8   5     7220.37     8224.18    520.81 o 
  -2   8   5       11.70       -0.14     75.13 o 
   0   8   5     1704.68     1995.42    343.30 o 
   2   8   5      345.17      327.30    128.03 o 
   4   8   5     3411.44     4130.49    346.06 o 
   6   8   5      259.55      355.22    131.36 o 
 -13   9   5      538.03      446.67    115.77 o 
 -11   9   5       41.41       59.18     92.24 o 
  -9   9   5     4885.93     6089.20    658.20 o 
  -7   9   5     1622.40     2199.83    371.76 o 
  -5   9   5      848.79      891.50    273.80 o 
  -1   9   5     2243.13     2127.17    366.26 o 
   1   9   5     2567.34     2155.30    374.60 o 
   3   9   5      327.03      396.84    158.68 o 
  -8  10   5      859.78      909.67    328.28 o 
  -6  10   5       96.43       35.30     77.10 o 
  -4  10   5      727.15      313.05    347.70 o 
  -2  10   5       25.04       27.83     76.94 o 
 -22   0   6      393.54      430.17    169.15 o 
 -20   0   6     1831.31     1814.00    145.64 o 
 -18   0   6     7677.96     8347.88    337.69 o 
 -16   0   6     3665.58     3596.18    176.17 o 
 -14   0   6     2806.49     2822.11    138.82 o 
 -12   0   6     3398.42     3178.87    141.10 o 
 -10   0   6    45845.33    45765.03   1397.72 o 
  -8   0   6      330.93      135.25     46.55 o 
  -6   0   6    13176.57    13452.92    650.41 o 
  -4   0   6     1700.88     1713.06    109.00 o 
  -2   0   6    42965.70    42923.74   1912.66 o 
   0   0   6     3538.93     3255.45    236.50 o 
   2   0   6     6741.88     7223.25    429.85 o 
   4   0   6       42.65       68.27     67.99 o 
   6   0   6     8951.25     8886.29    557.95 o 
   8   0   6     8499.71     7218.76    514.61 o 
  10   0   6       33.24      105.01    125.72 o 
 -23   1   6      458.41      641.65     99.31 o 
 -21   1   6      223.44      230.15     56.31 o 
 -19   1   6     2664.20     2863.33    123.37 o 
 -17   1   6       14.56        4.42     25.74 o 
 -15   1   6    15576.52    15708.61    374.29 o 
 -13   1   6     4060.80     3890.05    118.30 o 
 -11   1   6     6354.05     5907.54    154.56 o 
  -9   1   6     7631.66     7599.87    216.70 o 
  -7   1   6     5089.89     4701.82    193.67 o 
  -5   1   6    14510.35    15005.68    374.41 o 
  -3   1   6     1221.36     1114.55     82.80 o 
  -1   1   6     7928.61     7991.67    309.51 o 
   1   1   6      945.84      672.71     78.83 o 
   3   1   6     9349.46     9305.96    376.77 o 
   5   1   6      460.37      392.81     80.34 o 
   7   1   6     3286.83     2919.26    237.33 o 
   9   1   6     1904.52     1461.45    232.29 o 
  11   1   6     3250.75     3012.43    337.21 o 
 -22   2   6     1712.46     1799.23    132.97 o 
 -20   2   6      120.99      170.35     58.16 o 
 -18   2   6       89.23       79.06     44.57 o 
 -16   2   6      589.54      599.91     65.53 o 
 -14   2   6     1582.35     1565.85     84.56 o 
 -12   2   6      717.57      723.12     38.19 o 
 -10   2   6      171.33      116.89     26.22 o 
  -8   2   6     4025.97     4082.06    154.91 o 
  -6   2   6    20802.99    21784.72    544.17 o 
  -4   2   6     2215.11     2288.68     95.26 o 
  -2   2   6     2474.33     2299.54    113.60 o 
   0   2   6      397.34      412.08     57.09 o 
   2   2   6    11007.35    11396.83    433.73 o 
   4   2   6     4610.67     4290.95    227.34 o 
   6   2   6       72.26       67.51     56.43 o 
   8   2   6       44.80        8.96     55.28 o 
  10   2   6      385.64      131.99    153.49 o 
 -21   3   6      755.23      717.36    133.33 o 
 -19   3   6      364.73      435.27     70.52 o 
 -17   3   6      348.09      331.94     57.71 o 
 -15   3   6      168.00      191.94     40.92 o 
 -13   3   6        7.44       20.76     19.99 o 
 -11   3   6      853.04      849.62     56.73 o 
  -9   3   6      562.22      519.90     46.94 o 
  -7   3   6     3099.96     3066.75    110.23 o 
  -5   3   6     6272.67     6395.73    285.14 o 
  -3   3   6      869.65      904.47     59.80 o 
  -1   3   6      964.20      884.14     71.40 o 
   1   3   6      680.47      580.13     66.31 o 
   3   3   6      703.77      733.62     73.60 o 
   5   3   6      183.48      152.83     52.47 o 
   7   3   6      330.55      258.27     72.49 o 
   9   3   6      647.48      154.51    264.50 o 
  11   3   6        5.40      -11.93     59.91 o 
 -20   4   6       42.89      -27.24     34.28 o 
 -18   4   6      446.50      470.91     91.90 o 
 -16   4   6      423.40      350.77     75.55 o 
 -14   4   6     5063.66     4878.09    196.32 o 
 -12   4   6      985.69      976.16     63.46 o 
 -10   4   6      365.91      294.51     32.73 o 
  -8   4   6      451.58      491.42     48.43 o 
  -6   4   6     2412.89     2336.24    100.82 o 
  -4   4   6      135.04       93.65     25.89 o 
  -2   4   6     2581.76     2489.75    112.64 o 
   0   4   6       57.06       23.02     27.30 o 
   2   4   6     7903.44     7534.09    257.09 o 
   4   4   6      804.85      800.97     79.88 o 
   6   4   6      994.11      888.56     88.96 o 
   8   4   6       16.21       69.97     69.89 o 
  10   4   6     1573.72     1378.25    236.96 o 
 -21   5   6        5.84        2.52     41.64 o 
 -17   5   6     3698.00     3450.62    291.67 o 
 -15   5   6      105.37       78.15     48.85 o 
 -13   5   6      180.90      113.04     45.27 o 
 -11   5   6     9629.97    10140.52    377.18 o 
  -9   5   6     7404.40     7323.28    292.31 o 
  -7   5   6     2431.72     2368.29    147.68 o 
  -5   5   6     1063.04      938.33     84.65 o 
  -3   5   6    11143.01    11464.40    299.51 o 
  -1   5   6    12331.26    12404.50    451.75 o 
   1   5   6      125.42      119.60     40.69 o 
   3   5   6     1500.59     1575.23    104.95 o 
   5   5   6     1147.06     1282.45    102.61 o 
   7   5   6     4573.56     4602.80    228.70 o 
   9   5   6      469.68      438.30    113.42 o 
 -20   6   6      238.78       13.80     40.31 o 
 -16   6   6     1495.08     1320.16    181.43 o 
 -14   6   6     4959.36     5281.46    224.65 o 
 -12   6   6      228.69      168.49     52.03 o 
 -10   6   6     9382.03     9605.27    370.48 o 
  -8   6   6      516.01      484.91     74.34 o 
  -6   6   6    10621.76    11172.78    417.27 o 
  -4   6   6      738.08      762.34     79.65 o 
  -2   6   6     4688.88     4954.60    229.68 o 
   0   6   6      477.95      427.57     77.27 o 
   2   6   6     2406.46     2441.96    159.37 o 
   4   6   6      385.66      395.11     68.45 o 
   6   6   6     2623.07     2948.61    193.91 o 
   8   6   6      190.25      271.51    132.04 o 
 -17   7   6       15.35       57.52     44.45 o 
 -13   7   6     1631.17     1596.46    143.10 o 
 -11   7   6      189.26      186.30     61.35 o 
  -9   7   6       69.48       64.63     46.05 o 
  -7   7   6     3576.97     4092.02    206.99 o 
  -5   7   6     4379.11     4500.41    193.46 o 
  -3   7   6       22.33       34.30     45.80 o 
  -1   7   6     1835.54     1690.26    130.06 o 
   1   7   6     2662.88     2982.72    270.25 o 
   3   7   6     7091.45     7183.56    463.99 o 
   5   7   6       72.77       79.48     96.00 o 
 -16   8   6        2.25      -33.72     56.90 o 
 -14   8   6      119.62       90.68     55.30 o 
 -12   8   6      277.91      330.55     80.47 o 
 -10   8   6     2178.60     2121.54    268.26 o 
  -8   8   6      198.72      101.16     90.51 o 
  -6   8   6      474.54      395.31    128.38 o 
  -4   8   6       13.25       16.27     77.37 o 
  -2   8   6      950.32     1074.58    249.15 o 
   0   8   6      291.69      125.48    115.73 o 
   2   8   6        5.02       -9.62     84.63 o 
   4   8   6        6.85      -21.43     91.04 o 
 -13   9   6      418.81      466.25    117.41 o 
 -11   9   6       38.62       21.21     84.05 o 
  -9   9   6        0.88       57.63     91.59 o 
  -7   9   6      129.04      113.87     72.71 o 
  -5   9   6      456.31      149.55    273.75 o 
  -3   9   6      261.99       35.27     55.66 o 
  -1   9   6      166.19       83.41    168.60 o 
   1   9   6      684.36      238.36    341.15 o 
 -23   1   7       12.41      -24.92     54.56 o 
 -21   1   7     1277.24     1281.10    107.28 o 
 -19   1   7     1621.41     1634.79    107.02 o 
 -17   1   7      129.78       96.36     40.49 o 
 -15   1   7     1173.83     1043.91     60.19 o 
 -13   1   7     3921.74     4037.12    121.86 o 
 -11   1   7     6655.45     6699.85    203.04 o 
  -9   1   7        3.48       12.05     26.17 o 
  -7   1   7     1715.42     1684.20     88.39 o 
  -5   1   7    10448.40    10835.41    331.78 o 
  -3   1   7    18962.96    19540.49    664.66 o 
  -1   1   7     1697.33     1622.13    119.51 o 
   1   1   7     1226.87     1127.28    110.13 o 
   3   1   7      505.18      451.34     86.01 o 
   5   1   7     3789.28     3628.61    419.18 o 
   7   1   7      277.60      199.40     80.24 o 
   9   1   7      128.23       10.98     49.46 o 
 -22   2   7      107.52       58.07     55.82 o 
 -20   2   7     1039.12      965.99     92.63 o 
 -18   2   7       43.80       10.95     37.10 o 
 -16   2   7    10140.74    10227.62    315.66 o 
 -14   2   7     1955.04     2066.46     90.71 o 
 -12   2   7     7373.93     7371.17    256.08 o 
 -10   2   7        2.79       31.34     35.14 o 
  -8   2   7    14215.79    14702.62    390.00 o 
  -6   2   7     5177.56     5066.02    198.75 o 
  -4   2   7     3736.14     3768.83    140.13 o 
  -2   2   7      443.93      390.53     83.25 o 
   0   2   7     9742.11     9901.34    388.87 o 
   2   2   7     1986.07     2060.57    148.85 o 
   4   2   7     1894.58     1800.42    181.16 o 
   6   2   7     1167.16     1162.53    136.39 o 
   8   2   7     2222.17     2120.66    280.12 o 
 -23   3   7     1593.57     2136.39    184.49 o 
 -21   3   7      293.75      258.03     84.15 o 
 -19   3   7      504.41      645.79    158.66 o 
 -17   3   7     6815.95     6854.46    239.67 o 
 -15   3   7     6796.16     7005.06    213.23 o 
 -13   3   7     2065.39     2040.81     97.16 o 
 -11   3   7     3194.10     3059.56    123.09 o 
  -9   3   7     5990.70     6136.75    191.02 o 
  -7   3   7    12599.79    12878.60    405.71 o 
  -5   3   7       88.48       75.84     29.76 o 
  -3   3   7     4515.28     4504.02    186.34 o 
  -1   3   7     2276.84     2319.50    131.68 o 
   1   3   7    17376.27    17602.82    558.82 o 
   3   3   7      864.72      718.57    104.02 o 
   5   3   7     3829.15     3683.75    197.17 o 
   7   3   7       73.67      -10.27     41.66 o 
   9   3   7     3759.16     3453.83    363.14 o 
 -22   4   7      987.47      950.78    199.85 o 
 -18   4   7      131.02      193.36     65.16 o 
 -16   4   7      352.45      362.94     70.34 o 
 -14   4   7      221.34      165.82     41.69 o 
 -12   4   7     8919.90     8791.24    337.27 o 
 -10   4   7     4524.47     4685.80    144.70 o 
  -8   4   7     5745.52     5902.43    198.31 o 
  -6   4   7      185.23      115.43     31.59 o 
  -4   4   7    16382.21    17374.12    429.51 o 
  -2   4   7     5310.96     5319.75    195.62 o 
   0   4   7      898.65      949.51     81.50 o 
   2   4   7       56.06       37.30     40.74 o 
   4   4   7     4848.63     5034.65    235.61 o 
   6   4   7     2653.53     2618.20    171.90 o 
   8   4   7        7.25       -0.51     82.79 o 
 -21   5   7      281.52       11.13     42.11 o 
 -19   5   7       86.94      -33.86     33.86 o 
 -17   5   7      335.39      208.72     67.21 o 
 -15   5   7      289.86      271.54     60.31 o 
 -13   5   7     1932.19     1963.63    130.30 o 
 -11   5   7     1099.40     1045.31     96.75 o 
  -9   5   7       20.65       35.48     35.67 o 
  -7   5   7      109.23       84.32     42.75 o 
  -5   5   7      130.62      107.87     41.84 o 
  -3   5   7     2948.29     2811.52    130.62 o 
  -1   5   7        0.71      -10.90     42.28 o 
   1   5   7     1972.35     1903.02    117.14 o 
   3   5   7       12.63       47.22     44.84 o 
   5   5   7      977.79      831.99     95.82 o 
   7   5   7      225.76      192.32     90.87 o 
 -20   6   7      298.04       24.40     42.54 o 
 -18   6   7      249.82       12.10     33.41 o 
 -16   6   7      216.83       85.24     57.52 o 
 -14   6   7      340.41      291.94     68.34 o 
 -12   6   7     1025.39      970.73     97.84 o 
 -10   6   7     2198.88     1955.26    134.84 o 
  -8   6   7     2473.22     2458.99    151.43 o 
  -6   6   7      904.25      819.05     79.46 o 
  -4   6   7      934.08      965.13     85.89 o 
  -2   6   7      346.33      332.61     72.75 o 
   0   6   7        6.15       -9.86     47.92 o 
   2   6   7      529.10      403.01     86.77 o 
   4   6   7     1226.45     1131.34    124.46 o 
   6   6   7      168.48      303.05     98.45 o 
 -17   7   7      128.06       70.56     49.22 o 
 -15   7   7     1239.52     1203.76    144.31 o 
 -13   7   7      113.69      103.93     57.32 o 
 -11   7   7      460.34      528.33     86.57 o 
  -9   7   7     1393.80     1324.73    123.09 o 
  -7   7   7     2765.97     3147.22    153.16 o 
  -5   7   7       27.02       -9.20     37.86 o 
  -3   7   7     1069.23     1146.57    115.71 o 
  -1   7   7      290.18      241.63     73.99 o 
   1   7   7      575.97      706.40    154.78 o 
   3   7   7      152.18      131.66     98.43 o 
 -14   8   7       44.05      109.12     75.55 o 
 -12   8   7      550.65      528.97     93.82 o 
 -10   8   7      227.18      181.07     65.94 o 
  -8   8   7     4443.57     4470.68    528.08 o 
  -6   8   7      397.04      135.66    239.35 o 
  -2   8   7      112.37       28.44     63.50 o 
   2   8   7     3794.43     4030.70    355.17 o 
 -11   9   7     2564.73     2407.80    518.18 o 
  -9   9   7        5.99      -19.90     64.18 o 
  -7   9   7     1107.03     1390.26    332.63 o 
  -5   9   7      290.49      105.10     98.87 o 
  -3   9   7     2364.31     3082.90    437.73 o 
 -22   0   8     3306.99     3847.30    333.91 o 
 -20   0   8     1372.18     1440.75    185.65 o 
 -18   0   8     1668.46     1462.46    175.57 o 
 -16   0   8       95.05      111.89     41.18 o 
 -14   0   8    12241.86    12229.47    422.04 o 
 -12   0   8     4645.41     4935.99    312.84 o 
 -10   0   8     1526.11     1633.27    157.88 o 
  -8   0   8      111.28       74.56     38.73 o 
  -6   0   8    22767.92    23797.46   1127.45 o 
  -4   0   8    20256.33    20615.13   1002.74 o 
  -2   0   8     1959.58     1981.66    193.53 o 
   0   0   8     1508.47     1496.18    183.45 o 
   2   0   8     5286.00     5671.44    402.82 o 
   6   0   8        9.32       32.16     60.11 o 
   8   0   8     1149.92     1357.91    260.15 o 
 -23   1   8      233.97      225.22     87.13 o 
 -21   1   8     1008.54     1117.67     98.83 o 
 -19   1   8     1889.97     1880.01    115.17 o 
 -17   1   8     2789.12     2803.29    132.57 o 
 -15   1   8     1363.24     1200.43     79.18 o 
 -13   1   8     6111.19     5835.95    252.85 o 
 -11   1   8      765.96      767.67     78.90 o 
  -9   1   8    12035.83    12801.93    388.61 o 
  -7   1   8      128.00      163.81     35.19 o 
  -5   1   8     3741.08     3923.22    194.93 o 
  -3   1   8      135.75       99.56     45.85 o 
  -1   1   8     9733.92     9452.31    485.84 o 
   1   1   8      687.25      586.17     98.42 o 
   3   1   8     5048.57     5022.00    271.45 o 
   5   1   8      171.73        0.60     72.48 o 
   7   1   8     2177.11     1936.76    282.60 o 
 -22   2   8        5.18       23.88     52.80 o 
 -20   2   8      243.02      256.88     60.72 o 
 -18   2   8     1615.96     1755.73    108.20 o 
 -16   2   8     2997.19     2945.08    175.38 o 
 -14   2   8      122.69       53.63     33.43 o 
 -12   2   8       87.46       59.53     36.99 o 
 -10   2   8    10191.35    10851.97    337.52 o 
  -8   2   8     3837.06     3887.47    158.57 o 
  -6   2   8     2014.29     2079.40    112.54 o 
  -4   2   8       97.89      109.79     47.67 o 
  -2   2   8     4056.28     3687.73    197.71 o 
   0   2   8     3603.37     3444.08    209.06 o 
   2   2   8      184.55      161.43     67.35 o 
   4   2   8       11.98       10.50     57.55 o 
   6   2   8      345.18      137.51    228.26 o 
 -23   3   8      102.33      154.86    132.41 o 
 -21   3   8        8.13      -48.92     83.52 o 
 -19   3   8       33.77       30.59     57.10 o 
 -17   3   8      520.97      494.01     65.93 o 
 -15   3   8     4521.71     4237.54    140.30 o 
 -13   3   8     1287.04     1291.43     81.17 o 
 -11   3   8      471.75      528.83     55.11 o 
  -9   3   8      868.99     1001.17     79.35 o 
  -7   3   8      643.86      562.04     60.85 o 
  -5   3   8      100.43       63.77     34.24 o 
  -3   3   8     2373.06     2276.99    130.48 o 
  -1   3   8     1556.84     1456.02    124.41 o 
   1   3   8      439.29      351.16     90.95 o 
   3   3   8      113.63       71.36     63.88 o 
   5   3   8      185.29      143.53     56.74 o 
   7   3   8       32.24       33.10     57.95 o 
 -22   4   8       18.78      -36.40     40.68 o 
 -20   4   8      131.86       41.63     78.53 o 
 -16   4   8      161.32      150.33     59.84 o 
 -14   4   8     3377.09     3287.40    176.47 o 
 -12   4   8      259.76      229.00     57.62 o 
 -10   4   8     4917.08     4745.04    222.25 o 
  -8   4   8     6477.09     6618.73    225.05 o 
  -6   4   8       18.35       41.58     30.53 o 
  -4   4   8      518.26      540.27     64.49 o 
  -2   4   8     1151.77     1075.86     88.65 o 
   0   4   8      571.80      662.90     80.73 o 
   2   4   8       69.23       40.47     53.07 o 
   4   4   8       10.20      -11.81     50.50 o 
   6   4   8     1041.07     1115.29    155.75 o 
 -21   5   8     2427.93     1634.27    225.05 o 
 -19   5   8        7.43       31.70     32.28 o 
 -17   5   8      469.61      324.04     77.91 o 
 -15   5   8     1972.27     1918.13    164.32 o 
 -13   5   8     4438.52     4863.40    233.72 o 
 -11   5   8        5.02       -0.57     37.45 o 
  -9   5   8      706.17      691.72     86.50 o 
  -7   5   8     2034.25     2078.69    119.74 o 
  -5   5   8    12271.64    12971.23    405.80 o 
  -3   5   8     1163.09     1140.49    113.24 o 
  -1   5   8     2327.05     2195.35    128.71 o 
   1   5   8      128.51       88.86     50.56 o 
   3   5   8     5990.76     5517.72    247.29 o 
   5   5   8      974.27     1027.68    126.16 o 
 -16   6   8      279.00       74.62     72.66 o 
 -14   6   8     1958.22     1829.22    140.73 o 
 -12   6   8     1539.81     1503.64    126.43 o 
 -10   6   8     3389.84     3287.02    188.44 o 
  -8   6   8     1419.55     1608.33    110.21 o 
  -6   6   8     3028.94     3210.39    157.16 o 
  -4   6   8     1150.51     1115.24    116.52 o 
  -2   6   8     2138.76     2154.38    156.32 o 
   0   6   8     2626.12     2497.50    389.26 o 
   2   6   8     1120.42     1072.18    125.65 o 
   4   6   8     1861.76     2137.71    252.17 o 
 -17   7   8     2204.97     2588.82    274.62 o 
 -15   7   8        2.46       25.00     56.92 o 
 -13   7   8      433.85      393.13     82.29 o 
 -11   7   8     1360.09     1359.57    123.75 o 
  -9   7   8     4650.47     4976.74    254.25 o 
  -7   7   8      282.22      228.33     60.22 o 
  -5   7   8     1115.37      888.16    641.89 o 
  -3   7   8      390.14      249.40    118.47 o 
  -1   7   8     3919.24     4104.52    267.25 o 
   1   7   8      702.50      648.15    165.47 o 
 -14   8   8      754.55      783.04    111.50 o 
 -12   8   8      277.93      268.77     76.68 o 
 -10   8   8       59.98       59.04     86.69 o 
  -8   8   8       32.03       35.06     55.31 o 
  -6   8   8      581.97      667.73    249.52 o 
  -4   8   8      868.34      211.35    321.40 o 
  -2   8   8        8.30       23.32     74.88 o 
 -23   1   9     1736.55     2147.88    184.12 o 
 -21   1   9       56.38       17.39     60.80 o 
 -19   1   9      119.61      220.99     71.04 o 
 -17   1   9      849.77      813.88     76.15 o 
 -15   1   9     7698.51     7826.24    254.93 o 
 -13   1   9     1891.60     1922.15    131.27 o 
 -11   1   9      437.25      445.86     63.54 o 
  -9   1   9     1110.48     1051.16     75.17 o 
  -7   1   9     3195.22     3193.39    150.17 o 
  -5   1   9     1217.39     1124.37    117.57 o 
  -3   1   9      101.03       61.52     50.76 o 
  -1   1   9      543.59      487.56     92.34 o 
   1   1   9     4990.51     4807.78    264.26 o 
   3   1   9     1520.40     1562.53    220.84 o 
   5   1   9       97.56       97.86     70.05 o 
 -22   2   9        3.29       10.06     52.42 o 
 -20   2   9     1788.85     1801.02    119.72 o 
 -18   2   9     1426.75     1521.65    103.80 o 
 -16   2   9     1549.30     1567.39     96.62 o 
 -14   2   9      419.47      563.49     83.41 o 
 -12   2   9     4998.24     5427.04    209.64 o 
 -10   2   9     7470.11     8518.02    355.88 o 
  -8   2   9     1506.97     1543.21    103.58 o 
  -6   2   9     6091.42     6285.11    282.78 o 
  -4   2   9     4378.09     4116.37    219.49 o 
  -2   2   9     7453.17     7288.57    330.29 o 
   0   2   9        8.16       25.15     51.95 o 
   2   2   9      909.83      869.01    123.69 o 
   4   2   9      342.61      110.76    237.01 o 
 -21   3   9      676.29      606.01    110.66 o 
 -19   3   9     3668.23     3889.33    220.15 o 
 -17   3   9       21.43       23.16     39.20 o 
 -15   3   9     1041.51      899.67     84.64 o 
 -13   3   9     1052.30     1043.93     85.34 o 
 -11   3   9     9866.15    10763.17    316.56 o 
  -9   3   9     1134.21     1068.48     82.59 o 
  -7   3   9     3696.74     3889.63    159.31 o 
  -5   3   9       16.95       57.68     49.28 o 
  -3   3   9    11615.98    11642.69    459.95 o 
  -1   3   9     2887.50     2883.05    190.23 o 
   1   3   9     3503.77     3127.61    210.64 o 
   3   3   9      423.79      370.94     83.29 o 
   5   3   9     2978.97     2704.27    317.42 o 
 -20   4   9      277.71       66.55    127.28 o 
 -18   4   9      121.48       32.60     48.34 o 
 -16   4   9     3512.46     3845.23    183.42 o 
 -14   4   9     7044.81     7163.69    306.35 o 
 -12   4   9      468.49      433.37     76.47 o 
 -10   4   9      428.20      395.11     77.65 o 
  -8   4   9     7172.03     7443.48    229.32 o 
  -6   4   9     5176.12     5376.00    208.94 o 
  -4   4   9       22.50       65.15     43.23 o 
  -2   4   9      825.83      673.25     83.90 o 
   0   4   9      904.84      954.16    104.75 o 
   2   4   9     3097.15     3155.75    193.11 o 
   4   4   9      108.15      115.35     76.45 o 
 -19   5   9      155.44       51.36    109.64 o 
 -17   5   9      652.03      604.96    136.26 o 
 -15   5   9      625.16      625.51     91.31 o 
 -13   5   9      403.42      328.81     74.31 o 
 -11   5   9      533.56      543.68     85.29 o 
  -9   5   9       70.16       81.64     47.61 o 
  -7   5   9     1320.26     1208.58    101.65 o 
  -5   5   9      680.93      526.00     94.33 o 
  -3   5   9      353.95      257.82     76.66 o 
  -1   5   9      129.78       63.72     50.53 o 
   1   5   9      556.05      442.10     88.38 o 
   3   5   9     1099.63      955.18    146.92 o 
 -18   6   9      170.29      -18.76     31.33 o 
 -16   6   9      530.05      644.45    199.76 o 
 -14   6   9       60.36       55.17     50.73 o 
 -12   6   9       15.68       30.61     48.03 o 
 -10   6   9      738.00      676.60    134.96 o 
  -8   6   9     1026.70     1116.58    105.86 o 
  -6   6   9      574.68      451.58     90.97 o 
  -4   6   9      410.76      157.72    142.13 o 
  -2   6   9      324.06      126.64    109.63 o 
   0   6   9      393.44      363.03     97.92 o 
 -15   7   9      625.73      756.43    135.84 o 
 -13   7   9       38.26       31.39     54.04 o 
 -11   7   9      895.18     1092.83    245.07 o 
  -9   7   9      196.17       90.83     68.99 o 
  -7   7   9      925.26     1032.82    116.67 o 
  -5   7   9        2.57       15.72     44.46 o 
  -3   7   9     1166.00     1184.12    155.16 o 
  -1   7   9       26.59        6.94     75.56 o 
 -12   8   9     1366.92     1203.62    131.03 o 
 -10   8   9     2092.72     2310.04    165.90 o 
  -8   8   9       15.87       64.87     63.70 o 
  -6   8   9       82.36        0.37     55.67 o 
 -22   0  10      104.70      186.75    116.92 o 
 -20   0  10      173.05       90.99     93.83 o 
 -18   0  10     2361.00     2636.19    251.72 o 
 -16   0  10     6205.84     7066.37    447.72 o 
 -14   0  10      150.73       91.54     74.96 o 
 -12   0  10     1164.82     1412.79    131.05 o 
 -10   0  10     6497.31     6936.04    324.84 o 
  -8   0  10    16951.33    18548.53    945.84 o 
  -6   0  10     1448.47     1545.85    189.86 o 
  -4   0  10     4899.35     4804.87    363.87 o 
  -2   0  10     1778.73     1719.86    212.31 o 
 -23   1  10      295.27      347.61    102.59 o 
 -21   1  10     2221.81     2367.26    200.91 o 
 -19   1  10        8.10       22.56     53.65 o 
 -17   1  10     2531.18     2743.93    177.65 o 
 -15   1  10      147.90       78.61     52.28 o 
 -13   1  10     8276.24     8519.27    302.50 o 
 -11   1  10     1466.81     1537.61     97.17 o 
  -9   1  10     2481.85     2641.95    142.81 o 
  -7   1  10     2684.24     2744.47    175.32 o 
  -5   1  10     1052.46      956.63    123.48 o 
  -3   1  10     2378.25     2084.53    311.32 o 
  -1   1  10     1157.68      790.44    414.32 o 
   1   1  10      449.56      481.35    159.81 o 
   3   1  10     2278.88     2349.01    296.80 o 
 -22   2  10      878.85     1100.13    280.12 o 
 -20   2  10     1268.96     1291.25    132.57 o 
 -18   2  10       50.71       68.90     56.65 o 
 -16   2  10      232.33      179.03     49.49 o 
 -14   2  10      882.64      922.23     89.92 o 
 -12   2  10     2227.86     2296.02    153.96 o 
 -10   2  10       75.09      114.97     44.96 o 
  -8   2  10      243.17      200.29     53.76 o 
  -6   2  10     2884.86     2934.25    187.41 o 
  -4   2  10     4712.83     4648.47    274.40 o 
  -2   2  10      411.95      281.33     84.98 o 
   0   2  10      357.49      258.60    115.41 o 
   2   2  10       38.62       41.31     60.02 o 
 -21   3  10       82.98      120.63     79.04 o 
 -19   3  10      329.56      326.30     84.23 o 
 -17   3  10       84.27      109.14     57.73 o 
 -15   3  10       25.46        7.72     33.37 o 
 -13   3  10      811.70      777.75     85.15 o 
 -11   3  10      171.03      199.78     53.82 o 
  -9   3  10      702.21      695.08    101.07 o 
  -7   3  10     1044.06      979.11    111.47 o 
  -5   3  10      477.16      466.45     88.78 o 
  -3   3  10      689.76      711.64    110.57 o 
  -1   3  10      126.16      163.35     87.88 o 
   1   3  10      349.69      250.48     90.72 o 
 -18   4  10       61.73       12.77     81.23 o 
 -16   4  10       15.58       43.48     57.61 o 
 -14   4  10      945.77      892.37    102.73 o 
 -12   4  10     1245.36     1271.04    119.37 o 
 -10   4  10        6.90       21.21     44.05 o 
  -8   4  10      476.48      497.70     66.83 o 
  -6   4  10      482.98      539.08     77.78 o 
  -4   4  10     1531.32     1463.17    124.24 o 
  -2   4  10        3.68       -0.19     52.08 o 
   0   4  10      524.25      504.30     96.20 o 
 -19   5  10      130.89       85.40     60.07 o 
 -15   5  10     1876.99     1557.87    183.26 o 
 -13   5  10      263.49      251.40     71.75 o 
 -11   5  10        6.61       -6.38     43.76 o 
  -9   5  10     5982.25     6748.88    339.83 o 
  -7   5  10     1426.82     1443.65    156.99 o 
  -5   5  10     1651.69     1801.59    181.35 o 
  -3   5  10       13.64       -4.00     52.53 o 
  -1   5  10     3608.09     3472.62    260.23 o 
 -16   6  10     1560.86     1972.22    326.85 o 
 -14   6  10     1444.46     1302.54    180.67 o 
 -12   6  10     3663.47     3972.00    235.24 o 
 -10   6  10      421.15      310.16     81.95 o 
  -8   6  10     2931.05     3321.65    198.30 o 
  -6   6  10       26.65      -19.13     42.42 o 
  -4   6  10     1881.33     2201.54    204.65 o 
  -2   6  10        1.09       50.82     66.63 o 
 -13   7  10     1264.93     1413.07    142.36 o 
 -11   7  10      251.68      242.91     80.14 o 
  -9   7  10      201.64      141.15     54.48 o 
  -7   7  10       20.43       31.24     49.02 o 
 -21   1  11      262.36      283.15     90.81 o 
 -19   1  11     1235.45     1250.67    151.93 o 
 -17   1  11      731.43      804.15    111.10 o 
 -15   1  11        4.93      -36.89     36.92 o 
 -13   1  11      702.54      640.44     77.54 o 
 -11   1  11     3245.42     3446.13    176.88 o 
  -9   1  11     3051.73     3308.35    204.68 o 
  -7   1  11       29.92       38.39     56.06 o 
  -5   1  11      611.95      457.89    180.84 o 
 -20   2  11       39.71       22.30     61.19 o 
 -18   2  11     1182.83     1346.76    232.15 o 
 -16   2  11      292.75      328.43     71.24 o 
 -14   2  11     5035.35     5986.02    459.67 o 
 -12   2  11      260.34      251.00     61.12 o 
 -10   2  11     2087.60     2295.70    142.71 o 
  -8   2  11     1138.02     1027.80    120.60 o 
  -6   2  11     4124.01     4066.21    337.03 o 
  -4   2  11        3.58      -32.19     57.50 o 
  -2   2  11     1212.81     1341.15    154.33 o 
   0   2  11       17.04       36.89     50.26 o 
 -21   3  11      556.99      742.14    191.05 o 
 -19   3  11      725.14      879.59    188.67 o 
 -17   3  11        9.31       42.33     78.80 o 
 -13   3  11     1978.88     1467.32    586.17 o 
 -11   3  11     1512.96     1486.83    119.05 o 
  -9   3  11      897.38      905.85     99.01 o 
  -7   3  11     2928.63     3075.62    205.07 o 
  -5   3  11     4230.05     3838.80    237.73 o 
  -3   3  11       82.59       67.38     69.81 o 
  -1   3  11      568.97      470.49    116.70 o 
 -18   4  11     2450.25     2480.32    237.88 o 
 -16   4  11        1.42       -6.26     34.22 o 
 -12   4  11      540.35      588.97    102.16 o 
 -10   4  11     4745.03     5317.00    293.88 o 
  -8   4  11      828.96      847.42    178.87 o 
  -6   4  11     1009.04      856.64    108.90 o 
  -4   4  11       97.43      109.39     72.85 o 
  -2   4  11     3661.30     3876.03    228.16 o 
 -17   5  11       47.81      -14.29     40.96 o 
 -15   5  11       86.70       42.96     38.12 o 
 -13   5  11       34.55       41.88     57.25 o 
 -11   5  11      309.49      207.98     57.46 o 
  -9   5  11      306.33      255.94     82.39 o 
  -7   5  11      149.17       61.51     49.68 o 
  -5   5  11      159.98      122.18     98.78 o 
 -14   6  11     1222.06     1080.00    185.54 o 
 -12   6  11      314.53      276.32     80.48 o 
 -10   6  11      232.57      276.78     88.38 o 
  -8   6  11      571.64      617.65    140.28 o 
 -20   0  12     3869.93     4794.24    388.62 o 
 -18   0  12      453.89      483.64    146.61 o 
 -16   0  12     1519.88     1668.45    166.20 o 
 -14   0  12        8.76       -6.44     61.25 o 
  -8   0  12      198.21      -16.22     58.55 o 
 -19   1  12      258.19      271.17    105.47 o 
 -17   1  12     1415.20     1645.96    132.89 o 
 -15   1  12      690.70      761.54    127.05 o 
 -13   1  12      742.81      339.90    191.99 o 
 -11   1  12     1184.56     1174.55    187.94 o 
  -9   1  12      820.62      807.47    176.12 o 
  -5   1  12        6.17       -9.96     34.18 o 
 -20   2  12      138.39      122.63     79.19 o 
 -18   2  12      231.32      195.50     73.73 o 
 -16   2  12     1702.50     2367.68    204.76 o 
 -14   2  12      555.18      635.28    118.12 o 
 -12   2  12       91.32      -20.00     25.40 o 
 -10   2  12      245.21       41.51     52.23 o 
  -6   2  12      346.67      139.25    126.59 o 
  -4   2  12      426.67      388.99    115.97 o 
 -19   3  12       72.30      160.91    117.66 o 
 -17   3  12       79.64      167.27     84.05 o 
 -15   3  12      195.82        9.20     33.53 o 
 -11   3  12      480.21      424.73     83.81 o 
  -9   3  12      642.16      642.89    119.14 o 
  -7   3  12      361.70      370.59    101.67 o 
  -5   3  12      176.59      179.30     92.73 o 
 -14   4  12      281.60      327.94     92.92 o 
 -12   4  12      678.08      701.61    132.72 o 
 -10   4  12       24.41       43.74     65.11 o 
  -8   4  12     1303.03     1153.84    212.77 o 
  -6   4  12      694.65      739.88    159.92 o 
 -13   5  12     2006.40     2011.98    271.65 o 
 -11   5  12     1646.83     2152.79    221.89 o 
 -17   1  13        9.11       32.78     35.57 o 
 -15   1  13      710.80      923.43    152.29 o 
 -13   1  13     1551.80     1770.90    249.88 o 
 -11   1  13      215.07       58.45     85.54 o 
  -9   1  13       32.92       26.99     60.52 o 
 -16   2  13      422.49      301.15    221.50 o 
 -12   2  13      208.33       79.17     98.23 o 
 -10   2  13     2250.71     2368.16    290.93 o 
 -13   3  13       61.10      -13.11     35.16 o 
 -11   3  13      734.24      767.90    138.50 o 
                                                 
